# Supplementary material for: Hybrid Neuromuscular Training Improves Cardiometabolic Health and Alters Redox Status in Inactive Overweight and Obese Women: A Randomized Controlled Trial
Source: Antioxidants (Basel). 2021 Oct 12;10(10):1601. doi: 10.3390/antiox10101601 (PMC8533161; doi:10.3390/antiox10101601)
Supplement: Supplementary file 1 [file antioxidants-10-01601-s001.zip]

Archive with 1 entries (1 files):
- antioxidants-1366044-supplementary.pdf
